# Supplementary material for: Species composition and plant traits of south Atlantic European coastal dunes and other comparative data
Source: Data Brief. 2018 Dec 7;22:207–13. doi: 10.1016/j.dib.2018.12.005 (PMC6302130; doi:10.1016/j.dib.2018.12.005)
Supplement: Supplementary file 2 — Supplementary material [file mmc2.xlsx]

## Sheet: Hoja1
Table S1. Values of the ten traits for the species.
	Life form	Geographical distribution	Flowering onset (month)	Flowering span (month)	Pollination	Fruit type	Seed dispersal	SLA (cm2/g)	Plant height (m)	Seed mass (g)
Aira praecox L.	therophyte	pluriregional	5	2	wind	nut	zoochorous	218.35	0.15	0.163
Allium sphaerocephalon L.	geophyte	pluriregional	6	2	animals	capsule	anemochorous	57	0.5	0.429
Ammophila arenaria subsp. australis (Mabille) Hayek	hemicryptophyte	mediterranean	5	3	wind	caryopsis	without adaptations	69.69	1.08	0.00166
Anagallis arvensis L.	therophyte	pluriregional	6	5	selfing	capsule	autochorous	259.7	0.23	0.56
Andryala integrifoliaL.	hemicryptophyte	mediterranean	4	3	animals	nut	anemochorous	241.2	0.35	0.19
Anthyllis vulneraria subsp. iberica (W. Becker) Cullen	hemicryptophyte	eurosiberian	3	8	animals	legume	anemochorous	162.7	0.25	0.00395
Artemisia campestris subsp. maritima (DC.) Arcang.	chamaephyte	pluriregional	4	6	animals	nut	zoochorous	62.97	0.48	0.15
Asperula cynanchicaL.	hemicryptophyte	eurosiberian	6	4	animals	schizocarp	without adaptations	189.8	0.2	0.00904
Astragalus baionensis Loisel.	chamaephyte	eurosiberian	6	3	animals	legume	zoochorous	109.64	0.3	0.25
Bellardia trixago (L.) All.	therophyte	mediterranean	5	3	animals	capsule	without adaptations	192.75	0.35	0.0372
Briza minor L.	therophyte	pluriregional	5	2	wind	caryopsis	anemochorous	215.67	0.4	0.345
Bromus ferronii Mabille	hemicryptophyte	pluriregional	5	4	wind	caryopsis	anemochorous	296.4	0.4	0.0028
Bromus hordeaceusL.	hemicryptophyte	eurosiberian	5	4	wind	caryopsis	zoochorous	296.4	0.4	0.0032
Cakile maritima subsp. integrifolia (Hornem.) Greuter & Burdet	therophyte	eurosiberian	2	10	animals	siliqua	hydrocorous	79.74	0.28	0.09168
Calystegia soldanella (L.) Roem. & Schult.	geophyte	pluriregional	5	3	animals	capsule	anemochorous	126.68	0.05	0.1247
Carex arenariaL.	hemicryptophyte	eurosiberian	4	3	wind	nut	without adaptations	125.8	0.2	0.85
Catapodium marinum (L.) C. E. Hubb.	therophyte	mediterranean	4	4	wind	caryopsis	without adaptations	196.8	0.11	0.358
Catapodium rigidum (L.) C. E. Hubb. subsp. rigidum	therophyte	mediterranean	4	4	wind	caryopsis	without adaptations	196.8	0.17	0.382
Centaurium chloodes (Brot.) Samp.	therophyte	eurosiberian	5	7	animals	capsule	anemochorous	249.4	0.1	0.04
Centranthus calcitrapae (L.) Dufr. subsp. calcitrapae	therophyte	mediterranean	5	4	animals	nut	anemochorous	216.3	0.5	0.2755
Cerastium diffusum Pers. subsp. diffusum	therophyte	pluriregional	3	3	animals	capsule	without adaptations	232.5	0.14	0.09
Cerastium glomeratum Thuill.	therophyte	pluriregional	9	7	animals	capsule	without adaptations	232.5	0.3	0.0004
Cerastium pumilum Curtis	therophyte	pluriregional	3	3	animals	capsule	without adaptations	156.05	0.1	0.07
Cistus salviifoliusL.	fanerofito	mediterranean	3	4	animals	capsule	without adaptations	89.35	0.5	0.0011
Coincya monensis (L.) Greuter & Burdet	hemicryptophyte	eurosiberian	6	5	animals	siliqua	barochorous	161	0.6	0.9148
Corynephorus canescens (L.) P. Beauv.	hemicryptophyte	pluriregional	5	3	wind	caryopsis	zoochorous	130.9	0.28	0.0011
Crepis capillaris (L.) Wallr.	therophyte	pluriregional	5	5	animals	nut	zoochorous	280.7	0.5	0.27
Crithmum maritimum L.	chamaephyte	pluriregional	7	3	animals	schizocarp	hydrocorous	92.3	0.3	0.00364
Crucianella maritimaL.	chamaephyte	mediterranean	4	6	animals	capsule	anemochorous	206.01	0.3	0.00187
Cuscuta campestris Yunck.	therophyte	non-european	7	3	animals	capsule	barochorous	300.64	0.6	0.8412
Cutandia maritima (L.) Benth.	therophyte	mediterranean	5	3	wind	caryopsis	without adaptations	244.2	0.25	0.00173
Cynodon dactylon (L.) Pers.	hemicryptophyte	pluriregional	6	6	selfing	caryopsis	without adaptations	306.3	0.25	0.13
Cyperus capitatus Vand.	hemicryptophyte	mediterranean	6	3	wind	nut	barochorous	272.9	0.35	0.0019
Daucus carota L.	hemicryptophyte	pluriregional	4	7	animals	schizocarp	zoochorous	222	0.25	0.00124
Dianthus hyssopifolius subsp. gallicus (Pers.) M. Laínz & Muñoz Garm.	chamaephyte	eurosiberian	6	5	animals	capsule	without adaptations	165.9	0.35	0.917
Echium vulgare L.	hemicryptophyte	eurosiberian	5	3	animals	nut	barochorous	180.35	0.5	0.0029
Elytrigia juncea subsp. boreoatlantica (Simonet & Guin.) Hyl.	geophyte	eurosiberian	5	4	wind	caryopsis	hydrocorous	98.13	0.5	0.00333
Erica cinerea L.	geophyte	pluriregional	6	2	animals	capsule	barochorous	167.3	0.3	0.1402
Erigeron bilbaoanus (J. Rémy) Cabrera	therophyte	non-european	7	4	selfing	nut	anemochorous	210.8	1	0.03
Erigeron sumatrensis Retz.	therophyte	non-european	7	4	selfing	nut	anemochorous	210.8	1	0.03
Erodium cicutarium (L.) L'Hér.	therophyte	pluriregional	3	8	animals	schizocarp	autochorous	192.61	0.3	0.0021
Eryngium maritimum L.	geophyte	pluriregional	5	4	animals	schizocarp	anemochorous	77.02	0.42	0.03063
Euphorbia paralias L.	chamaephyte	mediterranean	6	5	animals	capsule	hydrocorous	84.57	0.45	0.00889
Euphorbia polygonifolia L.	therophyte	non-european	7	3	animals	capsule	barochorous	94.89	0.1	0.06065
Euphorbia portlandica L.	chamaephyte	eurosiberian	4	4	animals	capsule	without adaptations	296.59	0.2	0.0019
Euphorbia terracina L.	chamaephyte	mediterranean	3	7	animals	capsule	without adaptations	296.59	0.47	0.0026
Festuca juncifolia Chaub.	hemicryptophyte	eurosiberian	5	4	wind	caryopsis	without adaptations	94.67	0.45	0.00133
Festuca arenaria Osbeck	hemicryptophyte	eurosiberian	5	3	wind	caryopsis	without adaptations	258.71	0.45	0.00133
Festuca vasconcensis (Markgr.-Dann.) Auquier & Kerguélen	hemicryptophyte	eurosiberian	5	3	wind	caryopsis	without adaptations	258.71	0.39	0.00133
Galium arenarium Loisel.	hemicryptophyte	eurosiberian	6	4	animals	schizocarp	without adaptations	137.98	0.2	0.06451
Helichrysum italicumsubsp. picardii (Boiss. & Reut.) Franco	chamaephyte	mediterranean	5	5	animals	nut	anemochorous	57.44	0.22	0.0608
Helichrysum stoechas (L.) Moench subsp. stoechas	chamaephyte	mediterranean	5	5	animals	nut	anemochorous	64.99	0.27	0.0194
Herniaria ciliolata subsp. robusta Chaudhri	chamaephyte	eurosiberian	5	4	selfing	nut	without adaptations	307.6	0.18	0.14
Hieracium eriophorum St.-Amans	hemicryptophyte	eurosiberian	6	5	animals	nut	anemochorous	255.59	0.5	0.99
Hypochaeris radicata L.	hemicryptophyte	pluriregional	3	8	animals	nut	anemochorous	130.28	0.23	0.76
Iberis procumbens Lange	chamaephyte	mediterranean	5	4	animals	siliqua	zoochorous	343.2	0.2	0.1
Jasione maritima (Duby) Merino	therophyte	pluriregional	5	7	animals	capsule	zoochorous	360.39	0.2	0.2275
Jasione montana L.	therophyte	eurosiberian	6	4	animals	capsule	without adaptations	360.39	0.33	0.02
Koeleria albescens DC.	hemicryptophyte	eurosiberian	5	3	wind	caryopsis	without adaptations	151.82	0.39	0.03
Lagurus ovatus L.	therophyte	mediterranean	4	3	wind	caryopsis	anemochorous	251.15	0.44	0.00036
Leontodon taraxacoides (Vill.) Mérat	hemicryptophyte	mediterranean	6	4	animals	nut	anemochorous	186.2	0.2	0.00024
Linaria polygalifolia Hoffmanns. & Link	hemicryptophyte	eurosiberian	4	7	animals	capsule	anemochorous	18.15	0.6	0.458
Linaria supina subsp. maritima (Lam. & DC.) M. Laínz	chamaephyte	eurosiberian	3	7	animals	capsule	anemochorous	281.43	0.13	0.458
Linaria thymifolia (Vahl) DC.	hemicryptophyte	eurosiberian	3	8	animals	capsule	anemochorous	84.63	0.1	0.00161
Lolium perenne L.	hemicryptophyte	pluriregional	5	6	wind	caryopsis	barochorous	228.25	0.4	0.0018
Lotus corniculatus L. subsp. corniculatus	hemicryptophyte	pluriregional	3	8	animals	legume	zoochorous	249.03	0.23	0.001
Malcolmia littorea (L.) W. T. Aiton	chamaephyte	mediterranean	2	11	animals	siliqua	zoochorous	70.57	0.33	0.1141
Matthiola sinuata (L.) W. T. Aiton	hemicryptophyte	mediterranean	5	5	animals	siliqua	anemochorous	83.06	0.3	0.00164
Medicago italica (Mill.) Fiori	therophyte	mediterranean	4	5	animals	legume	zoochorous	253.22	0.4	0.12607
Medicago littoralis Loisel.	therophyte	mediterranean	4	4	animals	legume	zoochorous	65.3	0.3	0.07867
Medicago marina L.	chamaephyte	mediterranean	4	3	animals	legume	zoochorous	253.22	0.4	0.0042
Mibora minima (L.) Desv.	therophyte	mediterranean	12	4	wind	caryopsis	zoochorous	143.97	0.3	0.00014
Oenothera x fallax Renner	hemicryptophyte	non-european	6	4	animals	capsule	without adaptations	18.01	0.8	0.00297
Ononis diffusa Ten.	therophyte	mediterranean	4	3	animals	legume	without adaptations	238.99	0.3	0.00484
Ononis natrix subsp. ramosissima (Desf.) Batt.	chamaephyte	mediterranean	4	8	animals	legume	without adaptations	238.99	0.4	0.00299
Ononis reclinata L.	therophyte	mediterranean	4	4	animals	legume	without adaptations	238.99	0.15	0.74
Ononis spinosa L. subsp. maritima	chamaephyte	pluriregional	6	2	animals	legume	without adaptations	284.1	0.3	0.00483
Orobanche minor Sm.	therophyte	pluriregional	4	4	animals	capsule	anemochorous	83.06	0.25	0.02
Otanthus maritimus (L.) Hoffmanns. & Link	chamaephyte	mediterranean	6	4	animals	nut	anemochorous	89.77	0.3	0.8
Pancratium maritimum L.	geophyte	mediterranean	7	3	animals	capsule	hydrocorous	75.23	0.37	0.08346
Parapholis strigosa (Dumort.) C. E. Hubb.	therophyte	mediterranean	6	2	wind	caryopsis	anemochorous	219.9	0.25	0.00686
Parietaria judaica L.	chamaephyte	pluriregional	1	12	wind	nut	zoochorous	331.67	0.3	0.00024
Phleum arenarium L.	therophyte	pluriregional	4	3	wind	caryopsis	zoochorous	238.18	0.18	0.22
Plantago arenaria Waldst. & Kit.	therophyte	eurosiberian	6	4	wind	capsule	barochorous	169.9	0.4	0.0011
Plantago coronopus L.	therophyte	pluriregional	4	7	wind	capsule	zoochorous	141	0.18	0.18
Plantago lanceolata L.	hemicryptophyte	pluriregional	4	6	animals	capsule	zoochorous	195.86	0.17	0.0013
Polycarpon tetraphyllum (L.) L.	therophyte	mediterranean	3	8	selfing	capsule	without adaptations	171.69	0.13	0.0459
Polygala vulgaris L.	hemicryptophyte	pluriregional	5	4	animals	capsule	zoochorous	184	0.2	0.00183
Polygonum maritimum L.	chamaephyte	pluriregional	3	9	animals	nut	hydrocorous	277.86	0.4	0.00316
Pseudorlaya pumila (L.) Grande	therophyte	mediterranean	3	3	animals	nut	zoochorous	221.99	0.7	0.15
Rubia peregrina L.	phanerophyte	mediterranean	5	6	animals	schizocarp	zoochorous	135.8	0.5	0.00287
Rumex bucephalophorus subsp. hispanicus (Steinh.) Rech. f.	hemicryptophyte	mediterranean	3	4	wind	nut	anemochorous	274.12	0.2	0.00135
Salsola kali L.	therophyte	pluriregional	7	3	wind	nut	anemochorous	95.5	0.4	0.015
Scabiosa atropurpurea L.	hemicryptophyte	mediterranean	6	6	animals	nut	anemochorous	125	0.4	0.0027
Scolymus hispanicus L.	hemicryptophyte	mediterranean	5	4	animals	nut	anemochorous	187.36	0.6	0.0037
Scrophularia canina L.	hemicryptophyte	mediterranean	6	3	animals	capsule	anemochorous	67.63	0.4	0.3305
Sedum acre L.	chamaephyte	pluriregional	6	3	animals	follicle	anemochorous	138.5	0.08	4e-05
Sedum album L.	chamaephyte	pluriregional	6	4	animals	follicle	zoochorous	158	0.38	0.02
Seseli tortuosum L.	hemicryptophyte	mediterranean	7	4	animals	schizocarp	without adaptations	44.81	0.42	0.00202
Silene portensis L.	therophyte	mediterranean	5	4	animals	capsule	anemochorous	255.1	0.25	0.25332
Silene scabriflora subsp. gallaecica Talavera	therophyte	mediterranean	4	2	animals	capsule	anemochorous	23.13	0.3	0.1635
Silene uniflora subsp. thorei (Dufour) Jalas	hemicryptophyte	eurosiberian	5	5	animals	capsule	anemochorous	144.93	0.15	0.00077
Solidago virgaurea subsp. macrorrhiza (Lange) Nyman	hemicryptophyte	eurosiberian	7	4	animals	nut	anemochorous	158.57	0.31	0.6328
Sonchus oleraceus L.	therophyte	pluriregional	3	9	selfing	nut	anemochorous	41.28	0.48	0.36
Thesium humifusum DC.	hemicryptophyte	eurosiberian	6	3	animals	nut	anemochorous	322.2	0.2	0.0027
Thymus praecox subsp. ligusticus (Briq.) Paiva & Salgueiro	chamaephyte	eurosiberian	5	4	animals	nut	zoochorous	137.7	0.05	0.24
Vulpia alopecuros (Schousb.) Dumort.	therophyte	mediterranean	4	3	wind	caryopsis	without adaptations	216.91	0.5	0.003
Vulpia fasciculata (Forssk.) R. M. Fritsch	therophyte	mediterranean	5	2	wind	caryopsis	zoochorous	216.91	0.4	0.00306
Vulpia membranacea (L.) Dumort.	therophyte	mediterranean	5	2	wind	caryopsis	zoochorous	216.91	0.25	0.00284
Xolantha guttata (L.) Raf.	therophyte	eurosiberian	6	3	animals	capsule	zoochorous	90.84	0.2	0.53

## Sheet: Hoja2
	Life form	Geographical distribution	Flowering onset	Flowering span	Pollination	Fruit type	Seed dispersal	SLA	Plant height	Seed mass
Aira praecox	therophyte	pluriregional	5	2	wind	nut	zoochorous	218.35	0.15	0.163
Allium sphaerocephalon	geophyte	pluriregional	6	2	animals	capsule	anemochorous	57	0.5	0.429
Ammophila arenaria subsp. arenaria	hemicryptophyte	mediterranean	5	3	wind	caryopsis	without adaptations	69.69	1.08	0.00166
Anagallis arvensis	therophyte	pluriregional	6	5	selfing	capsule	autochorous	259.7	0.23	0.56
Andryala integrifolia	hemicryptophyte	mediterranean	4	3	animals	nut	anemochorous	241.2	0.35	0.19
Anthyllis vulneraria	hemicryptophyte	eurosiberian	3	8	animals	legume	anemochorous	162.7	0.25	0.00395
Artemisia campestris	chamephyte	pluriregional	4	6	animals	nut	zoochorous	62.97	0.48	0.15
Asperula cynanchica	hemicryptophyte	eurosiberian	6	4	animals	schizocarp	without adaptations	189.8	0.2	0.00904
Astragalus baionensis	chamephyte	eurosiberian	6	3	animals	legume	zoochorous	109.64	0.3	0.25
Bellardia trixago	therophyte	mediterranean	5	3	animals	capsule	without adaptations	192.75	0.35	0.0372
Briza minor	therophyte	pluriregional	5	2	wind	caryopsis	anemochorous	215.67	0.4	0.345
Bromus ferronii	hemicryptophyte	pluriregional	5	4	wind	caryopsis	anemochorous	296.4	0.4	0.0028
Bromus hordeaceus	hemicryptophyte	eurosiberian	5	4	wind	caryopsis	zoochorous	296.4	0.4	0.0032
Cakile maritima subsp. maritima	therophyte	eurosiberian	2	10	animals	siliqua	hydrocorous	79.74	0.28	0.09168
Calystegia soldanella	geophyte	pluriregional	5	3	animals	capsule	anemochorous	126.68	0.05	0.1247
Carex arenaria	hemicryptophyte	eurosiberian	4	3	wind	nut	without adaptations	125.8	0.2	0.85
Catapodium marinum	therophyte	mediterranean	4	4	wind	caryopsis	without adaptations	196.8	0.11	0.358
Catapodium rigidum	therophyte	mediterranean	4	4	wind	caryopsis	without adaptations	196.8	0.17	0.382
Centaurium chloodes	therophyte	eurosiberian	5	7	animals	capsule	anemochorous	249.4	0.1	0.04
Centranthus calcitrapae	therophyte	mediterranean	5	4	animals	nut	anemochorous	216.3	0.5	0.2755
Cerastium diffusum subsp. diffusum	therophyte	pluriregional	3	3	animals	capsule	without adaptations	232.5	0.14	0.09
Cerastium glomeratum	therophyte	pluriregional	9	7	animals	capsule	without adaptations	232.5	0.3	0.0004
Cerastium pumilum	therophyte	pluriregional	3	3	animals	capsule	without adaptations	156.05	0.1	0.07
Cistus salviifolius	fanerofito	mediterranean	3	4	animals	capsule	without adaptations	89.35	0.5	0.0011
Coincya monensis	hemicryptophyte	eurosiberian	6	5	animals	siliqua	barochorous	161	0.6	0.9148
Corynephorus canescens	hemicryptophyte	pluriregional	5	3	wind	caryopsis	zoochorous	130.9	0.28	0.0011
Crepis capillaris	therophyte	pluriregional	5	5	animals	nut	zoochorous	280.7	0.5	0.27
Crithmum maritimum	chamephyte	pluriregional	7	3	animals	schizocarp	hydrocorous	92.3	0.3	0.00364
Crucianella maritima	chamephyte	mediterranean	4	6	animals	capsule	anemochorous	206.01	0.3	0.00187
Cuscuta campestris	therophyte	non-european	7	3	animals	capsule	barochorous	300.64	0.6	0.8412
Cutandia maritima	therophyte	mediterranean	5	3	wind	caryopsis	without adaptations	244.2	0.25	0.00173
Cynodon dactylon	hemicryptophyte	pluriregional	6	6	selfing	caryopsis	without adaptations	306.3	0.25	0.13
Cyperus capitatus	hemicryptophyte	mediterranean	6	3	wind	nut	barochorous	272.9	0.35	0.0019
Daucus carota	hemicryptophyte	pluriregional	4	7	animals	schizocarp	zoochorous	222	0.25	0.00124
Dianthus hyssopifolius	chamephyte	eurosiberian	6	5	animals	capsule	without adaptations	165.9	0.35	0.917
Echium vulgare	hemicryptophyte	eurosiberian	5	3	animals	nut	barochorous	180.35	0.5	0.0029
Elytrigia juncea subsp. boreoatlantica	geophyte	eurosiberian	5	4	wind	caryopsis	hydrocorous	98.13	0.5	0.00333
Erica cinerea	geophyte	pluriregional	6	2	animals	capsule	barochorous	167.3	0.3	0.1402
Erigeron bilbaoanus	therophyte	non-european	7	4	selfing	nut	anemochorous	210.8	1	0.03
Erigeron sumatrensis	therophyte	non-european	7	4	selfing	nut	anemochorous	210.8	1	0.03
Erodium cicutarium	therophyte	pluriregional	3	8	animals	schizocarp	autochorous	192.61	0.3	0.0021
Eryngium maritimum	geophyte	pluriregional	5	4	animals	schizocarp	anemochorous	77.02	0.42	0.03063
Euphorbia paralias	chamephyte	mediterranean	6	5	animals	capsule	hydrocorous	84.57	0.45	0.00889
Euphorbia polygonifolia	therophyte	non-european	7	3	animals	capsule	barochorous	94.89	0.1	0.06065
Euphorbia portlandica	chamephyte	eurosiberian	4	4	animals	capsule	without adaptations	296.59	0.2	0.0019
Euphorbia terracina	chamephyte	mediterranean	3	7	animals	capsule	without adaptations	296.59	0.47	0.0026
Festuca juncifolia	hemicryptophyte	eurosiberian	5	4	wind	caryopsis	without adaptations	94.67	0.45	0.00133
Festuca arenaria	hemicryptophyte	eurosiberian	5	3	wind	caryopsis	without adaptations	258.71	0.45	0.00133
Festuca vasconcensis	hemicryptophyte	eurosiberian	5	3	wind	caryopsis	without adaptations	258.71	0.39	0.00133
Galium arenarium	hemicryptophyte	eurosiberian	6	4	animals	schizocarp	without adaptations	137.98	0.2	0.06451
Helichrysum italicumsubsp. picardii	chamephyte	mediterranean	5	5	animals	nut	anemochorous	57.44	0.22	0.0608
Helichrysum stoechasvar. maritima	chamephyte	mediterranean	5	5	animals	nut	anemochorous	64.99	0.27	0.0194
Herniaria ciliolata	chamephyte	eurosiberian	5	4	selfing	nut	without adaptations	307.6	0.18	0.14
Hieracium eriophorum	hemicryptophyte	eurosiberian	6	5	animals	nut	anemochorous	255.59	0.5	0.99
Hypochaeris radicata	hemicryptophyte	pluriregional	3	8	animals	nut	anemochorous	130.28	0.23	0.76
Iberis procumbens	chamephyte	mediterranean	5	4	animals	siliqua	zoochorous	343.2	0.2	0.1
Jasione crispa	therophyte	pluriregional	5	7	animals	capsule	zoochorous	360.39	0.2	0.2275
Jasione montana	therophyte	eurosiberian	6	4	animals	capsule	without adaptations	360.39	0.33	0.02
Koeleria albescens	hemicryptophyte	eurosiberian	5	3	wind	caryopsis	without adaptations	151.82	0.39	0.03
Lagurus ovatus	therophyte	mediterranean	4	3	wind	caryopsis	anemochorous	251.15	0.44	0.00036
Leontodon taraxacoides	hemicryptophyte	mediterranean	6	4	animals	nut	anemochorous	186.2	0.2	0.00024
Linaria polygalifolia	hemicryptophyte	eurosiberian	4	7	animals	capsule	anemochorous	18.15	0.6	0.458
Linaria supina subsp. maritima	chamephyte	eurosiberian	3	7	animals	capsule	anemochorous	281.43	0.13	0.458
Linaria thymifolia	hemicryptophyte	eurosiberian	3	8	animals	capsule	anemochorous	84.63	0.1	0.00161
Lolium perenne	hemicryptophyte	pluriregional	5	6	wind	caryopsis	barochorous	228.25	0.4	0.0018
Lotus corniculatus	hemicryptophyte	pluriregional	3	8	animals	legume	zoochorous	249.03	0.23	0.001
Malcolmia littorea	chamephyte	mediterranean	2	11	animals	siliqua	zoochorous	70.57	0.33	0.1141
Matthiola sinuata	hemicryptophyte	mediterranean	5	5	animals	siliqua	anemochorous	83.06	0.3	0.00164
Medicago italica	therophyte	mediterranean	4	5	animals	legume	zoochorous	253.22	0.4	0.12607
Medicago littoralis	therophyte	mediterranean	4	4	animals	legume	zoochorous	65.3	0.3	0.07867
Medicago marina	chamephyte	mediterranean	4	3	animals	legume	zoochorous	253.22	0.4	0.0042
Mibora minima	therophyte	mediterranean	12	4	wind	caryopsis	zoochorous	143.97	0.3	0.00014
Oenothera x fallax	hemicryptophyte	non-european	6	4	animals	capsule	without adaptations	18.01	0.8	0.00297
Ononis diffusa	therophyte	mediterranean	4	3	animals	legume	without adaptations	238.99	0.3	0.00484
Ononis natrix subsp. ramosissima	chamephyte	mediterranean	4	8	animals	legume	without adaptations	238.99	0.4	0.00299
Ononis reclinata	therophyte	mediterranean	4	4	animals	legume	without adaptations	238.99	0.15	0.74
Ononis spinosa subsp. spinosa	chamephyte	pluriregional	6	2	animals	legume	without adaptations	284.1	0.3	0.00483
Orobanche minor	therophyte	pluriregional	4	4	animals	capsule	anemochorous	83.06	0.25	0.02
Otanthus maritimus	chamephyte	mediterranean	6	4	animals	nut	anemochorous	89.77	0.3	0.8
Pancratium maritimum	geophyte	mediterranean	7	3	animals	capsule	hydrocorous	75.23	0.37	0.08346
Parapholis strigosa	therophyte	mediterranean	6	2	wind	caryopsis	anemochorous	219.9	0.25	0.00686
Parietaria judaica	chamephyte	pluriregional	1	12	wind	nut	zoochorous	331.67	0.3	0.00024
Phleum arenarium	therophyte	pluriregional	4	3	wind	caryopsis	zoochorous	238.18	0.18	0.22
Plantago arenaria	therophyte	eurosiberian	6	4	wind	capsule	barochorous	169.9	0.4	0.0011
Plantago coronopus	therophyte	pluriregional	4	7	wind	capsule	zoochorous	141	0.18	0.18
Plantago lanceolata	hemicryptophyte	pluriregional	4	6	animals	capsule	zoochorous	195.86	0.17	0.0013
Polycarpon tetraphyllum	therophyte	mediterranean	3	8	selfing	capsule	without adaptations	171.69	0.13	0.0459
Polygala vulgaris	hemicryptophyte	pluriregional	5	4	animals	capsule	zoochorous	184	0.2	0.00183
Polygonum maritimum	chamephyte	pluriregional	3	9	animals	nut	hydrocorous	277.86	0.4	0.00316
Pseudorlaya pumila	therophyte	mediterranean	3	3	animals	nut	zoochorous	221.99	0.7	0.15
Rubia peregrina	phanerophyte	mediterranean	5	6	animals	schizocarp	zoochorous	135.8	0.5	0.00287
Rumex bucephalophorus	hemicryptophyte	mediterranean	3	4	wind	nut	anemochorous	274.12	0.2	0.00135
Salsola kali	therophyte	pluriregional	7	3	wind	nut	anemochorous	95.5	0.4	0.015
Scabiosa atropurpurea	hemicryptophyte	mediterranean	6	6	animals	nut	anemochorous	125	0.4	0.0027
Scolymus hispanicus	hemicryptophyte	mediterranean	5	4	animals	nut	anemochorous	187.36	0.6	0.0037
Scrophularia canina	hemicryptophyte	mediterranean	6	3	animals	capsule	anemochorous	67.63	0.4	0.3305
Sedum acre	chamephyte	pluriregional	6	3	animals	follicle	anemochorous	138.5	0.08	4e-05
Sedum album	chamephyte	pluriregional	6	4	animals	follicle	zoochorous	158	0.38	0.02
Seseli tortuosum	hemicryptophyte	mediterranean	7	4	animals	schizocarp	without adaptations	44.81	0.42	0.00202
Silene portensis	therophyte	mediterranean	5	4	animals	capsule	anemochorous	255.1	0.25	0.25332
Silene scabriflora subsp. gallaecica	therophyte	mediterranean	4	2	animals	capsule	anemochorous	23.13	0.3	0.1635
Silene uniflora subsp. thorei	hemicryptophyte	eurosiberian	5	5	animals	capsule	anemochorous	144.93	0.15	0.00077
Solidago virgaurea	hemicryptophyte	eurosiberian	7	4	animals	nut	anemochorous	158.57	0.31	0.6328
Sonchus oleraceus	therophyte	pluriregional	3	9	selfing	nut	anemochorous	41.28	0.48	0.36
Thesium humifusum	hemicryptophyte	eurosiberian	6	3	animals	nut	anemochorous	322.2	0.2	0.0027
Thymus praecox	chamephyte	eurosiberian	5	4	animals	nut	zoochorous	137.7	0.05	0.24
Vulpia alopecuros	therophyte	mediterranean	4	3	wind	caryopsis	without adaptations	216.91	0.5	0.003
Vulpia fasciculata	therophyte	mediterranean	5	2	wind	caryopsis	zoochorous	216.91	0.4	0.00306
Vulpia membranacea	therophyte	mediterranean	5	2	wind	caryopsis	zoochorous	216.91	0.25	0.00284
Xolantha guttata	therophyte	eurosiberian	6	3	animals	capsule	zoochorous	90.84	0.2	0.53
